# Supplementary material for: ANN-augmented adaptive droop/PI control for residential hybrid microgrids with IoT monitoring
Source: Sci Rep. 2026 Apr 10;16:16960. doi: 10.1038/s41598-026-46557-z (PMC13230602; doi:10.1038/s41598-026-46557-z)
Supplement: Supplementary file 1 — Supplementary Information 1. [file 41598_2026_46557_MOESM1_ESM.csv]

created_at	entry_id	field1	field2	field3	field4	field5	field6	field8	latitude	longitude	elevation	status
2025-08-19T14:35:38+00:00	1	7798.8	500	2500	-5298.8	0	40
2025-08-19T14:50:38+00:00	2	7372.8	500	2500	-298.8	-5000	40
2025-08-19T15:05:38+00:00	3	6915.1	500	2000	-926.1	-4872.8	31.67
2025-08-19T15:20:38+00:00	4	6427.9	500	2000	-883.7	-4915.1	23.55
2025-08-19T15:35:38+00:00	5	5913.1	500	2000	-1371	-4427.9	20
2025-08-19T15:50:38+00:00	6	5373	500	2000	-1885.7	-3913.1	20
2025-08-19T16:05:38+00:00	7	4809.9	500	2000	-2425.8	-3373	20
2025-08-19T16:20:38+00:00	8	4226.2	500	2000	-2989	-2809.9	20
2025-08-19T16:35:38+00:00	9	3624.4	500	2000	-3572.7	-2226.2	20
2025-08-19T16:50:38+00:00	10	3007.1	500	2000	-4174.5	-1624.4	20
2025-08-19T17:05:38+00:00	11	2376.9	500	8000	1208.2	-1007.1	20
2025-08-19T17:20:38+00:00	12	1736.5	500	8000	-4798.8	5000	20
2025-08-19T17:35:38+00:00	13	1088.7	500	11000	-1798.8	5000	28.33
2025-08-19T17:50:38+00:00	14	436.2	500	11000	-1798.8	5000	36.67
2025-08-19T18:05:38+00:00	15	0	500	8000	-4798.8	5000	45
2025-08-19T18:20:38+00:00	16	0	500	8000	-4798.8	5000	53.33
2025-08-19T18:35:38+00:00	17	0	500	8000	-4798.8	5000	61.67
2025-08-19T18:50:38+00:00	18	0	500	8000	-4798.8	5000	70
2025-08-19T19:05:38+00:00	19	0	500	8000	-4798.8	5000	78.33
2025-08-19T19:20:38+00:00	20	0	500	8000	-4798.8	5000	86.67
2025-08-19T19:35:38+00:00	21	0	500	8000	-4798.8	5000	90
2025-08-19T19:50:38+00:00	22	0	500	8000	-4798.8	5000	90
2025-08-19T20:05:38+00:00	23	0	2000	8000	-4798.8	5000	90
2025-08-19T20:20:38+00:00	24	0	500	8000	-4798.8	5000	90
2025-08-19T20:35:38+00:00	25	0	500	8000	-4798.8	5000	90
2025-08-19T20:50:38+00:00	26	0	500	8000	-4798.8	5000	90
2025-08-19T21:05:38+00:00	27	0	500	8000	-4798.8	5000	90
2025-08-19T21:20:38+00:00	28	0	500	8000	-4798.8	5000	90
2025-08-19T21:35:38+00:00	29	0	500	8000	-4798.8	5000	90
2025-08-19T21:50:38+00:00	30	0	500	8000	-4798.8	5000	90
2025-08-19T22:05:38+00:00	31	0	500	8000	-4798.8	5000	90
2025-08-19T22:20:38+00:00	32	0	500	8000	-4798.8	5000	90
2025-08-19T22:35:38+00:00	33	0	500	8000	-4798.8	5000	90
2025-08-19T22:50:38+00:00	34	0	500	8000	-4798.8	5000	90
2025-08-19T23:05:38+00:00	35	0	500	2000	-10798.8	5000	90
2025-08-19T23:20:38+00:00	36	0	500	2000	-7798.8	2000	90
2025-08-19T23:35:38+00:00	37	0	500	2000	-7798.8	2000	90
2025-08-19T23:50:38+00:00	38	0	500	2000	-7798.8	2000	90
2025-08-20T00:05:38+00:00	39	0	500	2000	-7798.8	2000	90
2025-08-20T00:20:38+00:00	40	0	500	2000	-7798.8	2000	90
2025-08-20T00:35:38+00:00	41	0	500	2000	-7798.8	2000	90
2025-08-20T00:50:38+00:00	42	0	500	2000	-7798.8	2000	90
2025-08-20T01:05:38+00:00	43	0	500	2000	-7798.8	2000	90
2025-08-20T01:20:38+00:00	44	0	500	2000	-7798.8	2000	90
2025-08-20T01:35:38+00:00	45	0	500	2000	-7798.8	2000	90
2025-08-20T01:50:38+00:00	46	0	500	2000	-7798.8	2000	90
2025-08-20T02:05:38+00:00	47	0	500	2000	-7798.8	2000	90
2025-08-20T02:20:38+00:00	48	0	500	2000	-7798.8	2000	90
2025-08-20T02:35:38+00:00	49	0	500	2000	-7798.8	2000	90
2025-08-20T02:50:38+00:00	50	0	500	2000	-7798.8	2000	90
2025-08-20T03:05:38+00:00	51	0	500	2000	-7798.8	2000	90
2025-08-20T03:20:38+00:00	52	0	500	2000	-7798.8	2000	90
2025-08-20T03:35:38+00:00	53	0	500	2000	-7798.8	2000	90
2025-08-20T03:50:38+00:00	54	0	500	2000	-7798.8	2000	90
2025-08-20T04:05:38+00:00	55	0	500	2000	-7798.8	2000	90
2025-08-20T04:20:38+00:00	56	0	500	2000	-7798.8	2000	90
2025-08-20T04:35:38+00:00	57	0	500	2000	-7798.8	2000	90
2025-08-20T04:50:38+00:00	58	0	500	2000	-7798.8	2000	90
2025-08-20T05:05:38+00:00	59	0	500	2000	-7798.8	2000	90
2025-08-20T05:20:38+00:00	60	0	500	2000	-7798.8	2000	90
2025-08-20T05:35:38+00:00	61	0	500	2000	-7798.8	2000	90
2025-08-20T05:50:38+00:00	62	0	500	2000	-7798.8	2000	90
2025-08-20T06:05:38+00:00	63	218.1	500	2000	-7798.8	2000	90
2025-08-20T06:20:38+00:00	64	871.6	500	2000	-7580.7	1781.9	90
2025-08-20T06:35:38+00:00	65	1521.2	500	2000	-6927.3	1128.4	90
2025-08-20T06:50:38+00:00	66	2164.4	500	2000	-5798.8	0	90
2025-08-20T07:05:38+00:00	67	2798.3	500	3500	-4298.8	0	90
2025-08-20T07:20:38+00:00	68	3420.2	500	3500	-5000.6	701.7	90
2025-08-20T07:35:38+00:00	69	4027.5	500	3500	-4298.8	0	90
2025-08-20T07:50:38+00:00	70	4617.5	500	3500	-3771.4	-527.5	90
2025-08-20T08:05:38+00:00	71	5187.7	500	3500	-3181.4	-1117.5	89.12
2025-08-20T08:20:38+00:00	72	5735.8	500	3500	-2611.1	-1687.7	87.26
2025-08-20T08:35:38+00:00	73	6259.2	500	3500	-2063.1	-2235.8	84.45
2025-08-20T08:50:38+00:00	74	6755.9	500	3500	-1539.6	-2759.2	80.72
2025-08-20T09:05:38+00:00	75	7223.6	500	2000	-2542.9	-3255.9	76.12
2025-08-20T09:20:38+00:00	76	7660.4	500	2000	-798.8	-5000	70.69
2025-08-20T09:35:38+00:00	77	8064.4	500	2000	-798.8	-5000	62.36
2025-08-20T09:50:38+00:00	78	8433.9	500	2000	-798.8	-5000	54.03
2025-08-20T10:05:38+00:00	79	8767.3	500	2500	-298.8	-5000	45.69
2025-08-20T10:20:38+00:00	80	9063.1	500	2500	-298.8	-5000	37.36
2025-08-20T10:35:38+00:00	81	9320.1	500	2500	-298.8	-5000	29.03
2025-08-20T10:50:38+00:00	82	9537.2	500	2500	-298.8	-5000	20.69
2025-08-20T11:05:38+00:00	83	9713.4	500	2500	-298.8	-5000	20
2025-08-20T11:20:38+00:00	84	9848.1	500	2500	-298.8	-5000	20
2025-08-20T11:35:38+00:00	85	9940.6	500	2500	-298.8	-5000	20
2025-08-20T11:50:38+00:00	86	9990.5	500	2500	-298.8	-5000	20
2025-08-20T12:05:38+00:00	87	9997.6	500	2500	-298.8	-5000	20
2025-08-20T12:20:38+00:00	88	9961.9	500	2500	-298.8	-5000	20
2025-08-20T12:35:38+00:00	89	9883.6	500	2500	-298.8	-5000	20
2025-08-20T12:50:38+00:00	90	9763	500	2500	-298.8	-5000	20
2025-08-20T13:05:38+00:00	91	9600.5	500	2500	-298.8	-5000	20
2025-08-20T13:20:38+00:00	92	9396.9	500	2500	-298.8	-5000	20
2025-08-20T13:35:38+00:00	93	9153.1	500	2500	-298.8	-5000	20
2025-08-20T13:50:38+00:00	94	8870.1	500	2500	-298.8	-5000	20
2025-08-20T14:05:38+00:00	95	5129.5	500	2500	-298.8	-5000	20
2025-08-20T14:20:38+00:00	96	4914.9	500	2500	-2669.4	-2629.5	20
2025-08-20T14:28:01+00:00	97	1111	222	3333	444	-555	66
2025-08-19T14:48:28+00:00	98	7431.4	500	2500	-5431.4	0	40
2025-08-19T15:03:28+00:00	99	6977.9	500	2000	-931.4	-5000	40
2025-08-19T15:18:28+00:00	100	6494.5	500	2000	-931.4	-5000	31.67
2025-08-19T15:33:28+00:00	101	5983.2	500	2000	-937	-4994.5	23.33
2025-08-19T15:48:28+00:00	102	5446.4	500	2000	-1448.2	-4483.2	20
2025-08-19T16:03:28+00:00	103	4886.2	500	2000	-1985.1	-3946.4	20
2025-08-19T16:18:28+00:00	104	4305.1	500	2000	-2545.2	-3386.2	20
2025-08-19T16:33:28+00:00	105	3705.6	500	2000	-3126.3	-2805.1	20
2025-08-19T16:48:28+00:00	106	3090.2	500	2000	-3725.9	-2205.6	20
2025-08-19T17:03:28+00:00	107	2461.5	500	8000	1658.7	-1590.2	20
2025-08-19T17:18:28+00:00	108	1822.4	500	8000	68.6	0	20
2025-08-19T17:33:28+00:00	109	1175.4	500	11000	3068.6	0	20
2025-08-19T17:48:28+00:00	110	523.4	500	11000	3068.6	0	20
2025-08-19T18:03:28+00:00	111	0	500	8000	68.6	0	20
2025-08-19T18:18:28+00:00	112	0	500	8000	-4931.4	5000	20
2025-08-19T18:33:28+00:00	113	0	500	8000	-4931.4	5000	28.33
2025-08-19T18:48:28+00:00	114	0	500	8000	-4931.4	5000	36.67
2025-08-19T19:03:28+00:00	115	0	500	8000	-4931.4	5000	45
2025-08-19T19:18:28+00:00	116	0	500	8000	-4931.4	5000	53.33
2025-08-19T19:33:28+00:00	117	0	500	8000	-4931.4	5000	61.67
2025-08-19T19:48:28+00:00	118	0	500	8000	-4931.4	5000	70
2025-08-19T20:03:28+00:00	119	0	2000	8000	-6431.4	5000	78.33
2025-08-19T20:18:28+00:00	120	0	500	8000	-4931.4	5000	86.67
2025-08-19T20:33:28+00:00	121	0	500	8000	-4931.4	5000	90
2025-08-19T20:48:28+00:00	122	0	500	8000	-4931.4	5000	90
2025-08-19T21:03:28+00:00	123	0	500	8000	-4931.4	5000	90
2025-08-19T21:18:28+00:00	124	0	500	8000	-4931.4	5000	90
2025-08-19T21:33:28+00:00	125	0	500	8000	-4931.4	5000	90
2025-08-19T21:48:28+00:00	126	0	500	8000	-4931.4	5000	90
2025-08-19T22:03:28+00:00	127	0	500	8000	-4931.4	5000	90
2025-08-19T22:18:28+00:00	128	0	500	8000	-4931.4	5000	90
2025-08-19T22:33:28+00:00	129	0	500	8000	-4931.4	5000	90
2025-08-19T22:48:28+00:00	130	0	500	8000	-4931.4	5000	90
2025-08-19T23:03:28+00:00	131	0	500	2000	-10931.4	5000	90
2025-08-19T23:18:28+00:00	132	0	500	2000	-5931.4	0	90
2025-08-19T23:33:28+00:00	133	0	500	2000	-5931.4	0	90
2025-08-19T23:48:28+00:00	134	0	500	2000	-5931.4	0	90
2025-08-20T00:03:28+00:00	135	0	500	2000	-5931.4	0	90
2025-08-20T00:18:28+00:00	136	0	500	2000	-5931.4	0	90
2025-08-20T00:33:28+00:00	137	0	500	2000	-5931.4	0	90
2025-08-20T00:48:28+00:00	138	0	500	2000	-5931.4	0	90
2025-08-20T01:03:28+00:00	139	0	500	2000	-5931.4	0	90
2025-08-20T01:18:28+00:00	140	0	500	2000	-5931.4	0	90
2025-08-20T01:33:28+00:00	141	0	500	2000	-5931.4	0	90
2025-08-20T01:48:28+00:00	142	0	500	2000	-5931.4	0	90
2025-08-20T02:03:28+00:00	143	0	500	2000	-5931.4	0	90
2025-08-20T02:18:28+00:00	144	0	500	2000	-5931.4	0	90
2025-08-20T02:33:28+00:00	145	0	500	2000	-5931.4	0	90
2025-08-20T02:48:28+00:00	146	0	500	2000	-5931.4	0	90
2025-08-20T03:03:28+00:00	147	0	500	2000	-5931.4	0	90
2025-08-20T03:18:28+00:00	148	0	500	2000	-5931.4	0	90
2025-08-20T03:33:28+00:00	149	0	500	2000	-5931.4	0	90
2025-08-20T03:48:28+00:00	150	0	500	2000	-5931.4	0	90
2025-08-20T04:03:28+00:00	151	0	500	2000	-5931.4	0	90
2025-08-20T04:18:28+00:00	152	0	500	2000	-5931.4	0	90
2025-08-20T04:33:28+00:00	153	0	500	2000	-5931.4	0	90
2025-08-20T04:48:28+00:00	154	0	500	2000	-5931.4	0	90
2025-08-20T05:03:28+00:00	155	0	500	2000	-5931.4	0	90
2025-08-20T05:18:28+00:00	156	0	500	2000	-5931.4	0	90
2025-08-20T05:33:28+00:00	157	0	500	2000	-5931.4	0	90
2025-08-20T05:48:28+00:00	158	0	500	2000	-5931.4	0	90
2025-08-20T06:03:28+00:00	159	130.9	500	2000	-5931.4	0	90
2025-08-20T06:18:28+00:00	160	784.6	500	2000	-5931.4	0	90
2025-08-20T06:33:28+00:00	161	1434.9	500	2000	-5931.4	0	90
2025-08-20T06:48:28+00:00	162	2079.1	500	2000	-5931.4	0	90
2025-08-20T07:03:28+00:00	163	2714.4	500	3500	-3852.3	-579.1	90
2025-08-20T07:18:28+00:00	164	3338.1	500	3500	-4431.4	0	89.03
2025-08-20T07:33:28+00:00	165	3947.4	500	3500	-4431.4	0	89.03
2025-08-20T07:48:28+00:00	166	4539.9	500	3500	-3484	-947.4	89.03
2025-08-20T08:03:28+00:00	167	5112.9	500	3500	-2891.5	-1539.9	87.46
2025-08-20T08:18:28+00:00	168	5664.1	500	3500	-2318.5	-2112.9	84.89
2025-08-20T08:33:28+00:00	169	6190.9	500	3500	-1767.4	-2664.1	81.37
2025-08-20T08:48:28+00:00	170	6691.3	500	3500	-1240.5	-3190.9	76.93
2025-08-20T09:03:28+00:00	171	7163	500	2000	-2240.1	-3691.3	71.61
2025-08-20T09:18:28+00:00	172	7604.1	500	2000	-931.4	-5000	65.46
2025-08-20T09:33:28+00:00	173	8012.5	500	2000	-931.4	-5000	57.12
2025-08-20T09:48:28+00:00	174	8386.7	500	2000	-931.4	-5000	48.79
2025-08-20T10:03:28+00:00	175	8725	500	2500	-431.4	-5000	40.46
2025-08-20T10:18:28+00:00	176	9025.9	500	2500	-431.4	-5000	32.12
2025-08-20T10:33:28+00:00	177	9288.1	500	2500	-431.4	-5000	23.79
2025-08-20T10:48:28+00:00	178	9510.6	500	2500	-431.4	-5000	20
2025-08-20T11:03:28+00:00	179	9692.3	500	2500	-431.4	-5000	20
2025-08-20T11:18:28+00:00	180	9832.5	500	2500	-431.4	-5000	20
2025-08-20T11:33:28+00:00	181	9930.7	500	2500	-431.4	-5000	20
2025-08-20T11:48:28+00:00	182	9986.3	500	2500	-431.4	-5000	20
2025-08-20T12:03:28+00:00	183	9999.1	500	2500	-431.4	-5000	20
2025-08-20T12:18:28+00:00	184	9969.2	500	2500	-431.4	-5000	20
2025-08-20T12:33:28+00:00	185	9896.5	500	2500	-431.4	-5000	20
2025-08-20T12:48:28+00:00	186	9781.5	500	2500	-431.4	-5000	20
2025-08-20T13:03:28+00:00	187	9624.6	500	2500	-431.4	-5000	20
2025-08-20T13:18:28+00:00	188	9426.4	500	2500	-431.4	-5000	20
2025-08-20T13:33:28+00:00	189	9187.9	500	2500	-431.4	-5000	20
2025-08-20T13:48:28+00:00	190	8910.1	500	2500	-431.4	-5000	20
2025-08-20T14:03:28+00:00	191	5156.4	500	2500	-431.4	-5000	20
2025-08-20T14:18:28+00:00	192	4944.8	500	2500	-2275	-3156.4	20
2025-08-20T14:33:28+00:00	193	7853.2	500	2500	-2486.7	-2944.8	20
2025-09-11T15:39:02+00:00	194	3359.962831405876	1016.616754852239	2996.527777777778	702.3599691035045	-2082.411777583837	12.39623134458805
2025-09-11T15:40:08+00:00	195	3359.962831405876	1016.616754852239	2996.527777777778	702.3599691035045	-2082.411777583837	12.39623134458805
2025-09-11T15:52:34+00:00	196	9.96297225119296e-157	1000	2500	3000	-1500	89.96003473730573
2025-09-11T15:52:49+00:00	197	7.765240222084406e-158	1000	2500	3000	-1500	89.92006947461145
2025-09-11T15:53:05+00:00	198	6.453372109845503e-159	1000	2500	3000	-1500	89.88010421191717
2025-09-11T15:53:20+00:00	199	5.25624154019559e-160	1000	2500	3000	-1500	89.8401389492229
2025-09-11T15:53:36+00:00	200	4.338709960359379e-161	1000	2500	3000	-1500	89.80017368652862
2025-09-11T15:53:51+00:00	201	3.550631978708065e-162	1000	2500	3000	-1500	89.76020842383436
2025-09-11T15:54:07+00:00	202	2.897435558492197e-163	1000	2500	3000	-1500	89.72024316114008
2025-09-11T15:54:22+00:00	203	2.323140975559266e-164	1000	2500	3000	-1500	89.68027789844581
2025-09-11T15:54:38+00:00	204	1.81953292631801e-165	1000	2500	3000	-1500	89.64031263575153
2025-09-11T15:54:53+00:00	205	1.441291924203955e-166	1000	2500	3000	-1500	89.60034737305726
2025-09-11T15:55:09+00:00	206	1.127539788860102e-167	1000	2500	3000	-1500	89.56038211036298
2025-09-11T15:55:24+00:00	207	8.414092784943429e-169	1000	2500	3000	-1500	89.5204168476687
2025-09-11T15:55:40+00:00	208	6.556706399197741e-170	1000	2500	3000	-1500	89.48045158497443
2025-09-11T15:55:55+00:00	209	5.099018561362282e-171	1000	2500	3000	-1500	89.44048632228015
2025-09-11T15:56:11+00:00	210	3.854801431186267e-172	1000	2500	3000	-1500	89.40052105958588
2025-09-11T15:56:26+00:00	211	2.915033886403863e-173	1000	2500	3000	-1500	89.3605557968916
2025-09-11T15:56:42+00:00	212	2.172364381726275e-174	1000	2500	3000	-1500	89.32059053419734
2025-09-11T15:56:57+00:00	213	1.61662209110451e-175	1000	2500	3000	-1500	89.28062527150306
2025-09-11T15:57:13+00:00	214	1.162821353767473e-176	1000	2500	3000	-1500	89.24066000880877
2025-09-11T15:57:28+00:00	215	8.446410697518094e-178	1000	2500	3000	-1500	89.20069474611451
2025-09-11T15:57:44+00:00	216	6.108131086937215e-179	1000	2500	3000	-1500	89.16072948342023
2025-09-11T15:57:59+00:00	217	4.418003033355217e-180	1000	2500	3000	-1500	89.12076422072596
2025-09-11T15:58:14+00:00	218	3.158669957043292e-181	1000	2500	3000	-1500	89.08079895803168
2025-09-11T15:58:30+00:00	219	2.210558138957507e-182	1000	2500	3000	-1500	89.04083369533741
2025-09-11T15:58:45+00:00	220	1.553181640849157e-183	1000	2500	3000	-1500	89.00086843264313
2025-09-11T15:59:01+00:00	221	1.089865190763875e-184	1000	2500	3000	-1500	88.96090316994886
2025-09-11T15:59:16+00:00	222	7.51864669917812e-186	1000	2500	3000	-1500	88.92093790725458
2025-09-11T15:59:32+00:00	223	5.115265225178375e-187	1000	2500	3000	-1500	88.8809726445603
2025-09-11T15:59:47+00:00	224	3.458988095813458e-188	1000	2500	3000	-1500	88.84100738186604
2025-09-11T16:00:02+00:00	225	2.325381193427102e-189	1000	2500	3000	-1500	88.80104211917175
2025-09-11T16:00:18+00:00	226	1.569626184056948e-190	1000	2500	3000	-1500	88.76107685647749
2025-09-11T16:00:33+00:00	227	1.050971201579083e-191	1000	2500	3000	-1500	88.72111159378321
2025-09-11T16:00:49+00:00	228	6.955425280306308e-193	1000	2500	3000	-1500	88.68114633108894
2025-09-11T16:01:04+00:00	229	4.45653978392435e-194	1000	2500	3000	-1500	88.64118106839466
2025-09-11T16:01:20+00:00	230	2.864332993110479e-195	1000	2500	3000	-1500	88.60121580570038
2025-09-11T16:01:35+00:00	231	1.759744640271376e-196	1000	2500	3000	-1500	88.56125054300611
2025-09-11T16:01:51+00:00	232	1.132340111065734e-197	1000	2500	3000	-1500	88.52128528031183
2025-09-11T16:02:06+00:00	233	7.096496788372578e-199	1000	2500	3000	-1500	88.48132001761756
2025-09-11T16:02:22+00:00	234	4.42285349124026e-200	1000	2500	3000	-1500	88.44135475492328
2025-09-11T16:02:37+00:00	235	2.722246489487537e-201	1000	2500	3000	-1500	88.40138949222901
2025-09-11T16:02:52+00:00	236	1.693346283512775e-202	1000	2500	3000	-1500	88.36142422953473
2025-09-11T16:03:08+00:00	237	1.029487442252554e-203	1000	2500	3000	-1500	88.32145896684047
2025-09-11T16:03:23+00:00	238	6.27843256550302e-205	1000	2500	3000	-1500	88.28149370414619
2025-09-11T16:03:39+00:00	239	3.762825585205932e-206	1000	2500	3000	-1500	88.2415284414519
2025-09-11T16:03:54+00:00	240	2.217157921984427e-207	1000	2500	3000	-1500	88.20156317875764
2025-09-11T16:04:10+00:00	241	1.307715512022127e-208	1000	2500	3000	-1500	88.16159791606336
2025-09-11T16:04:25+00:00	242	7.466844315438381e-210	1000	2500	3000	-1500	88.12163265336909
2025-09-11T16:04:41+00:00	243	4.322672155398615e-211	1000	2500	3000	-1500	88.08166739067481
2025-09-11T16:04:56+00:00	244	2.520915159757079e-212	1000	2500	3000	-1500	88.04170212798054
2025-09-11T16:05:11+00:00	245	1.442625616574253e-213	1000	2500	3000	-1500	88.00173686528626
2025-09-11T16:05:27+00:00	246	8.169650007811362e-215	1000	2500	3000	-1500	87.96177160259198
2025-09-11T16:05:42+00:00	247	4.559196527550135e-216	1000	2500	3000	-1500	87.92180633989771
2025-09-11T16:05:58+00:00	248	2.564886208211151e-217	1000	2500	3000	-1500	87.88184107720343
2025-09-11T16:06:13+00:00	249	1.414098123172981e-218	1000	2500	3000	-1500	87.84187581450917
2025-09-11T16:06:29+00:00	250	7.700946732517534e-220	1000	2500	3000	-1500	87.80191055181488
2025-09-11T16:06:44+00:00	251	4.175958017424361e-221	1000	2500	3000	-1500	87.76194528912062
2025-09-11T16:06:59+00:00	252	2.267893422099118e-222	1000	2500	3000	-1500	87.72198002642634
2025-09-11T16:07:15+00:00	253	1.205534905173454e-223	1000	2500	3000	-1500	87.68201476373207
2025-09-11T16:07:30+00:00	254	6.346577407053489e-225	1000	2500	3000	-1500	87.64204950103779
2025-09-11T16:07:46+00:00	255	3.320291844409641e-226	1000	2500	3000	-1500	87.60208423834351
2025-09-11T16:08:01+00:00	256	1.720918511030803e-227	1000	2500	3000	-1500	87.56211897564924
2025-09-11T16:08:17+00:00	257	8.823682973416398e-229	1000	2500	3000	-1500	87.52215371295496
2025-09-11T16:08:32+00:00	258	4.50194963540872e-230	1000	2500	3000	-1500	87.48218845026069
2025-09-11T16:08:48+00:00	259	2.277389176360213e-231	1000	2500	3000	-1500	87.44222318756641
2025-09-11T16:09:03+00:00	260	1.118384439311842e-232	1000	2500	3000	-1500	87.40225792487215
2025-09-11T16:09:19+00:00	261	5.607824778814885e-234	1000	2500	3000	-1500	87.36229266217786
2025-09-11T16:09:34+00:00	262	2.685040931753211e-235	1000	2500	3000	-1500	87.32232739948358
2025-09-11T16:09:50+00:00	263	1.315530032327276e-236	1000	2500	3000	-1500	87.28236213678932
2025-09-11T16:10:05+00:00	264	6.372317108402994e-238	1000	2500	3000	-1500	87.24239687409504
2025-09-11T16:10:21+00:00	265	3.054538958663597e-239	1000	2500	3000	-1500	87.20243161140077
2025-09-11T16:10:36+00:00	266	1.459908208617883e-240	1000	2500	3000	-1500	87.16246634870649
2025-09-11T16:10:52+00:00	267	6.76872243804003e-242	1000	2500	3000	-1500	87.12250108601222
2025-09-11T16:11:07+00:00	268	3.10932024847861e-243	1000	2500	3000	-1500	87.08253582331794
2025-09-11T16:11:23+00:00	269	1.444600584899911e-244	1000	2500	3000	-1500	87.04257056062367
2025-09-11T16:11:38+00:00	270	6.665290156524898e-246	1000	2500	3000	-1500	87.00260529792939
2025-09-11T16:11:54+00:00	271	3.045724994242621e-247	1000	2500	3000	-1500	86.96264003523511
2025-09-11T16:12:09+00:00	272	1.354856671504665e-248	1000	2500	3000	-1500	86.92267477254084
2025-09-11T16:12:25+00:00	273	6.172502779883039e-250	1000	2500	3000	-1500	86.88270950984656
2025-09-11T16:12:40+00:00	274	2.775523930019207e-251	1000	2500	3000	-1500	86.8427442471523
2025-09-11T16:12:55+00:00	275	1.228795802294859e-252	1000	2500	3000	-1500	86.80277898445802
2025-09-11T16:13:11+00:00	276	5.385823065553494e-254	1000	2500	3000	-1500	86.76281372176375
2025-09-11T16:13:26+00:00	277	2.355222648947296e-255	1000	2500	3000	-1500	86.72284845906947
2025-09-11T16:13:42+00:00	278	1.03652296022145e-256	1000	2500	3000	-1500	86.68288319637519
2025-09-11T16:13:57+00:00	279	4.338000060613527e-258	1000	2500	3000	-1500	86.64291793368092
2025-09-11T16:14:13+00:00	280	1.860438363825617e-259	1000	2500	3000	-1500	86.60295267098664
2025-09-11T16:14:28+00:00	281	7.697495505823216e-261	1000	2500	3000	-1500	86.56298740829237
2025-09-11T16:14:44+00:00	282	3.222405830328267e-262	1000	2500	3000	-1500	86.52302214559809
2025-09-11T16:14:59+00:00	283	1.334269006893306e-263	1000	2500	3000	-1500	86.48305688290382
2025-09-11T16:15:15+00:00	284	4.706081215687112e-265	1000	2500	3000	-1500	86.44309162020954
2025-09-11T16:15:31+00:00	285	1.95250990956224e-266	1000	2500	3000	-1500	86.40312635751528
2025-09-11T16:15:46+00:00	286	7.922990505111735e-268	1000	2500	3000	-1500	86.363161094821
2025-09-11T16:16:02+00:00	287	3.050160823909609e-269	1000	2500	3000	-1500	86.32319583212671
2025-09-11T16:16:17+00:00	288	1.206183611565236e-270	1000	2500	3000	-1500	86.28323056943245
2025-09-11T16:16:33+00:00	289	4.851552608662578e-272	1000	2500	3000	-1500	86.24326530673817
2025-09-11T16:16:48+00:00	290	1.900476110462538e-273	1000	2500	3000	-1500	86.2033000440439
2025-09-11T16:17:03+00:00	291	7.503830501690066e-275	1000	2500	3000	-1500	86.16333478134962
2025-09-11T16:17:19+00:00	292	2.883219912312719e-276	1000	2500	3000	-1500	86.12336951865535
2025-09-11T16:17:34+00:00	293	1.096570532470958e-277	1000	2500	3000	-1500	86.08340425596107
2025-09-11T16:17:50+00:00	294	4.15574742120858e-279	1000	2500	3000	-1500	86.04343899326679
2025-09-11T16:18:05+00:00	295	1.562737755416551e-280	1000	2500	3000	-1500	86.00347373057252
2025-09-11T16:18:21+00:00	296	5.780760090623556e-282	1000	2500	3000	-1500	85.96350846787824
2025-09-11T16:18:36+00:00	297	2.085216220665968e-283	1000	2500	3000	-1500	85.92354320518398
2025-09-11T16:18:52+00:00	298	7.614977412577869e-285	1000	2500	3000	-1500	85.88357794248969
2025-09-11T16:19:07+00:00	299	2.818608460649983e-286	1000	2500	3000	-1500	85.84361267979543
2025-09-11T16:19:23+00:00	300	9.923482870378229e-288	1000	2500	3000	-1500	85.80364741710115
2025-09-11T16:19:38+00:00	301	3.536906011898274e-289	1000	2500	3000	-1500	85.76368215440688
2025-09-11T16:19:54+00:00	302	1.248431580069306e-290	1000	2500	3000	-1500	85.7237168917126
2025-09-11T16:20:09+00:00	303	4.399021108968414e-292	1000	2500	3000	-1500	85.68375162901832
2025-09-11T16:20:25+00:00	304	1.553897721549123e-293	1000	2500	3000	-1500	85.64378636632405
2025-09-11T16:20:40+00:00	305	5.390371343433307e-295	1000	2500	3000	-1500	85.60382110362977
2025-09-11T16:20:55+00:00	306	1.882819688431474e-296	1000	2500	3000	-1500	85.5638558409355
2025-09-11T16:21:11+00:00	307	6.511771950734616e-298	1000	2500	3000	-1500	85.52389057824122
2025-09-11T16:21:26+00:00	308	2.187684233731201e-299	1000	2500	3000	-1500	85.48392531554695
2025-09-11T16:21:42+00:00	309	7.381695936028635e-301	1000	2500	3000	-1500	85.44396005285267
2025-09-11T16:21:57+00:00	310	2.421806860990325e-302	1000	2500	3000	-1500	85.40399479015839
2025-09-11T16:22:12+00:00	311	7.969819350476887e-304	1000	2500	3000	-1500	85.36402952746413
2025-09-11T16:22:28+00:00	312	2.570406445793584e-305	1000	2500	3000	-1500	85.32406426476985
2025-09-11T16:22:43+00:00	313	8.310864492183015e-307	1000	2500	3000	-1500	85.28409900207558
2025-09-11T16:22:59+00:00	314	2.692122057671771e-308	1000	2500	3000	-1500	85.2441337393813
2025-09-11T16:23:14+00:00	315	8.528903091404706e-310	1000	2500	3000	-1500	85.20416847668703
2025-09-11T16:23:30+00:00	316	2.723618571395068e-311	1000	2500	3000	-1500	85.16420321399275
2025-09-11T16:23:45+00:00	317	8.497565357578346e-313	1000	2500	3000	-1500	85.12423795129848
2025-09-11T16:24:01+00:00	318	2.660641920731764e-314	1000	2500	3000	-1500	85.0842726886042
2025-09-11T16:24:16+00:00	319	8.193051079733724e-316	1000	2500	3000	-1500	85.04430742590992
2025-09-11T16:24:32+00:00	320	2.509655854615196e-317	1000	2500	3000	-1500	85.00434216321565
2025-09-11T16:24:47+00:00	321	6.995969545112051e-319	1000	2500	3000	-1500	84.96437690052137
2025-09-11T16:25:03+00:00	322	2.371515100037983e-320	1000	2500	3000	-1500	84.92441163782711
2025-09-11T16:25:18+00:00	323	0	1000	2500	3000	-1500	84.88444637513282
2025-09-11T16:25:34+00:00	324	0	1000	2500	3000	-1500	84.84448111243856
2025-09-11T16:25:49+00:00	325	0	1000	2500	3000	-1500	84.80451584974428
2025-09-11T16:26:05+00:00	326	0	1000	2500	3000	-1500	84.76455058705
2025-09-11T16:26:20+00:00	327	0	1000	2500	3000	-1500	84.72458532435573
2025-09-11T16:26:36+00:00	328	0	1000	2500	3000	-1500	84.68462006166145
2025-09-11T16:26:51+00:00	329	0	1000	2500	3000	-1500	84.64465479896718
2025-09-11T16:27:07+00:00	330	0	1000	2500	3000	-1500	84.6046895362729
2025-09-11T16:27:22+00:00	331	0	1000	2500	3000	-1500	84.56472427357863
2025-09-11T16:27:38+00:00	332	0	1000	2500	3000	-1500	84.52475901088435
2025-09-11T16:27:53+00:00	333	0	1000	2500	3000	-1500	84.48479374819009
2025-09-11T16:28:09+00:00	334	0	1000	2500	3000	-1500	84.4448284854958
2025-09-11T16:28:25+00:00	335	0	1000	2500	3000	-1500	84.40486322280152
2025-09-11T16:28:40+00:00	336	0	1000	2500	3000	-1500	84.36489796010726
2025-09-11T16:28:55+00:00	337	0	1000	2500	3000	-1500	84.32493269741298
2025-09-11T16:29:11+00:00	338	0	1000	2500	3000	-1500	84.28496743471871
2025-09-11T16:29:26+00:00	339	0	1000	2500	3000	-1500	84.24500217202443
2025-09-11T16:29:42+00:00	340	0	1000	2500	3000	-1500	84.20503690933016
2025-09-11T16:29:57+00:00	341	0	1000	2500	3000	-1500	84.16507164663588
2025-09-11T16:30:13+00:00	342	0	1000	2500	3000	-1500	84.1251063839416
2025-09-11T16:30:28+00:00	343	0	1000	2500	3000	-1500	84.08514112124733
2025-09-11T16:30:43+00:00	344	0	1000	2500	3000	-1500	84.04517585855305
2025-09-11T16:30:59+00:00	345	0	1000	2500	3000	-1500	84.00521059585878
2025-09-11T16:31:14+00:00	346	0	1000	2500	3000	-1500	83.9652453331645
2025-09-11T16:31:30+00:00	347	0	1000	2500	3000	-1500	83.92528007047024
2025-09-11T16:31:45+00:00	348	0	1000	2500	3000	-1500	83.88531480777596
2025-09-11T16:32:01+00:00	349	0	1000	2500	3000	-1500	83.84534954508169
2025-09-11T16:32:16+00:00	350	0	1000	2500	3000	-1500	83.80538428238741
2025-09-11T16:32:31+00:00	351	0	1000	2500	3000	-1500	83.76541901969313
2025-09-11T16:32:47+00:00	352	0	1000	2500	3000	-1500	83.72545375699886
2025-09-11T16:33:02+00:00	353	0	1000	2500	3000	-1500	83.68548849430458
2025-09-11T16:33:18+00:00	354	0	1000	2500	3000	-1500	83.64552323161031
2025-09-11T16:33:33+00:00	355	0	1000	2500	3000	-1500	83.60555796891603
2025-09-11T16:33:49+00:00	356	0	1000	2500	3000	-1500	83.56559270622176
2025-09-11T16:34:04+00:00	357	0	1000	2500	3000	-1500	83.52562744352748
2025-09-11T16:34:20+00:00	358	0	1000	2500	3000	-1500	83.4856621808332
2025-09-11T16:34:35+00:00	359	0	1000	2500	3000	-1500	83.44569691813894
2025-09-11T16:34:50+00:00	360	0	1000	2500	3000	-1500	83.40573165544465
2025-09-11T16:35:06+00:00	361	0	1000	2500	3000	-1500	83.36576639275039
2025-09-11T16:35:21+00:00	362	0	1000	2500	3000	-1500	83.32580113005611
2025-09-11T16:35:37+00:00	363	0	1000	2500	3000	-1500	83.28583586736184
2025-09-11T16:35:52+00:00	364	0	1000	2500	3000	-1500	83.24587060466756
2025-09-11T16:36:08+00:00	365	0	1000	2500	3000	-1500	83.20590534197329
2025-09-11T16:36:23+00:00	366	0	1000	2500	3000	-1500	83.16594007927901
2025-09-11T16:36:38+00:00	367	0	1000	2500	3000	-1500	83.12597481658473
2025-09-11T16:36:54+00:00	368	0	1000	2500	3000	-1500	83.08600955389046
2025-09-11T16:37:09+00:00	369	0	1000	2500	3000	-1500	83.04604429119618
2025-09-11T16:37:25+00:00	370	0	1000	2500	3000	-1500	83.00607902850192
2025-09-11T16:37:40+00:00	371	0	1000	2500	3000	-1500	82.96611376580763
2025-09-11T16:37:55+00:00	372	0	1000	2500	3000	-1500	82.92614850311337
2025-09-11T16:38:11+00:00	373	0	1000	2500	3000	-1500	82.88618324041909
2025-09-11T16:38:26+00:00	374	0	1000	2500	3000	-1500	82.84621797772481
2025-09-11T16:38:41+00:00	375	0	1000	2500	3000	-1500	82.80625271503054
2025-09-11T16:38:57+00:00	376	0	1000	2500	3000	-1500	82.76628745233626
2025-09-11T16:39:12+00:00	377	0	1000	2500	3000	-1500	82.72632218964199
2025-09-11T16:39:28+00:00	378	0	1000	2500	3000	-1500	82.68635692694771
2025-09-11T16:39:43+00:00	379	0	1000	2500	3000	-1500	82.64639166425344
2025-09-11T16:39:58+00:00	380	0	1000	2500	3000	-1500	82.60642640155916
2025-09-11T16:40:14+00:00	381	0	1000	2500	3000	-1500	82.5664611388649
2025-09-11T16:40:29+00:00	382	0	1000	2500	3000	-1500	82.52649587617061
2025-09-11T16:40:44+00:00	383	0	1000	2500	3000	-1500	82.48653061347633
2025-09-11T16:41:00+00:00	384	0	1000	2500	3000	-1500	82.44656535078207
2025-09-11T16:41:15+00:00	385	0	1000	2500	3000	-1500	82.40660008808779
2025-09-11T16:41:31+00:00	386	0	1000	2500	3000	-1500	82.36663482539352
2025-09-11T16:41:46+00:00	387	0	1000	2500	3000	-1500	82.32666956269924
2025-09-11T16:42:01+00:00	388	0	1000	2500	3000	-1500	82.28670430000497
2025-09-11T16:42:17+00:00	389	0	1000	2500	3000	-1500	82.24673903731069
2025-09-11T16:42:32+00:00	390	0	1000	2500	3000	-1500	82.20677377461641
2025-09-11T16:42:48+00:00	391	0	1000	2500	3000	-1500	82.16680851192214
2025-09-11T16:43:03+00:00	392	0	1000	2500	3000	-1500	82.12684324922786
2025-09-11T16:43:18+00:00	393	0	1000	2500	3000	-1500	82.08687798653359
2025-09-11T16:43:34+00:00	394	0	1000	2500	3000	-1500	82.04691272383931
2025-09-11T16:43:49+00:00	395	0	1000	2500	3000	-1500	82.00694746114505
2025-09-11T16:44:04+00:00	396	0	1000	2500	3000	-1500	81.96698219845076
2025-09-11T16:44:20+00:00	397	0	1000	2500	3000	-1500	81.9270169357565
2025-09-11T16:44:35+00:00	398	0	1000	2500	3000	-1500	81.88705167306222
2025-09-11T16:44:51+00:00	399	0	1000	2500	3000	-1500	81.84708641036794
2025-09-11T16:45:06+00:00	400	0	1000	2500	3000	-1500	81.80712114767367
2025-09-11T16:45:21+00:00	401	0	1000	2500	3000	-1500	81.76715588497939
2025-09-11T16:45:37+00:00	402	0	1000	2500	3000	-1500	81.72719062228512
2025-09-11T16:45:52+00:00	403	0	1000	2500	3000	-1500	81.68722535959084
2025-09-11T16:46:08+00:00	404	0	1000	2500	3000	-1500	81.64726009689657
2025-09-11T16:46:23+00:00	405	0	1000	2500	3000	-1500	81.60729483420229
2025-09-11T16:46:38+00:00	406	0	1000	2500	3000	-1500	81.56732957150801
2025-09-11T16:46:54+00:00	407	0	1000	2500	3000	-1500	81.52736430881374
2025-09-11T16:47:09+00:00	408	0	1000	2500	3000	-1500	81.48739904611946
2025-09-11T16:47:25+00:00	409	0	1000	2500	3000	-1500	81.4474337834252
2025-09-11T16:47:40+00:00	410	0	1000	2500	3000	-1500	81.40746852073092
2025-09-11T16:47:55+00:00	411	0	1000	2500	3000	-1500	81.36750325803665
2025-09-11T16:48:11+00:00	412	0	1000	2500	3000	-1500	81.32753799534237
2025-09-11T16:48:26+00:00	413	0	1000	2500	3000	-1500	81.2875727326481
2025-09-11T16:48:42+00:00	414	0	1000	2500	3000	-1500	81.24760746995382
2025-09-11T16:48:57+00:00	415	0	1000	2500	3000	-1500	81.20764220725954
2025-09-11T16:49:12+00:00	416	0	1000	2500	3000	-1500	81.16767694456527
2025-09-11T16:49:28+00:00	417	0	1000	2500	3000	-1500	81.12771168187099
2025-09-11T16:49:43+00:00	418	0	1000	2500	3000	-1500	81.08774641917672
2025-09-11T16:49:59+00:00	419	0	1000	2500	3000	-1500	81.04778115648244
2025-09-11T16:50:14+00:00	420	0	1000	2500	3000	-1500	81.00781589378818
2025-09-11T16:50:29+00:00	421	0	1000	2500	3000	-1500	80.9678506310939
2025-09-11T16:50:45+00:00	422	0	1000	2500	3000	-1500	80.92788536839961
2025-09-11T16:51:00+00:00	423	0	1000	2500	3000	-1500	80.88792010570535
2025-09-11T16:51:16+00:00	424	0	1000	2500	3000	-1500	80.84795484301107
2025-09-11T16:51:31+00:00	425	0	1000	2500	3000	-1500	80.8079895803168
2025-09-11T16:51:47+00:00	426	0	1000	2500	3000	-1500	80.76802431762252
2025-09-11T16:52:02+00:00	427	0	1000	2500	3000	-1500	80.72805905492825
2025-09-11T16:52:17+00:00	428	0	1000	2500	3000	-1500	80.68809379223397
2025-09-11T16:52:33+00:00	429	0	1000	2500	3000	-1500	80.6481285295397
2025-09-11T16:52:48+00:00	430	0	1000	2500	3000	-1500	80.60816326684542
2025-09-11T16:53:04+00:00	431	0	1000	2500	3000	-1500	80.56819800415114
2025-09-11T16:53:19+00:00	432	0	1000	2500	3000	-1500	80.52823274145688
2025-09-11T16:53:35+00:00	433	0	1000	2500	3000	-1500	80.48826747876259
2025-09-11T16:53:50+00:00	434	0	1000	2500	3000	-1500	80.44830221606833
2025-09-11T16:54:06+00:00	435	0	1000	2500	3000	-1500	80.40833695337405
2025-09-11T16:54:21+00:00	436	0	1000	2500	3000	-1500	80.36837169067978
2025-09-11T16:54:36+00:00	437	0	1000	2500	3000	-1500	80.3284064279855
2025-09-11T16:54:52+00:00	438	0	1000	2500	3000	-1500	80.28844116529122
2025-09-11T16:55:07+00:00	439	0	1000	2500	3000	-1500	80.24847590259695
2025-09-11T16:55:23+00:00	440	0	1000	2500	3000	-1500	80.20851063990267
2025-09-11T16:55:38+00:00	441	0	1000	2500	3000	-1500	80.1685453772084
2025-09-11T16:55:54+00:00	442	0	1000	2500	3000	-1500	80.12858011451412
2025-09-11T16:56:09+00:00	443	0	1000	2500	3000	-1500	80.08861485181986
2025-09-11T16:56:24+00:00	444	0	1000	2500	3000	-1500	80.04864958912557
2025-09-11T16:56:40+00:00	445	0	1000	2500	3000	-1500	80.00868432643131
2025-09-11T16:56:55+00:00	446	0	1000	2500	3000	-1500	79.96871906373703
2025-09-11T16:57:11+00:00	447	0	1000	2500	3000	-1500	79.92875380104275
2025-09-11T16:57:26+00:00	448	0	1000	2500	3000	-1500	79.88878853834848
2025-09-11T16:57:41+00:00	449	0	1000	2500	3000	-1500	79.8488232756542
2025-09-11T16:57:57+00:00	450	0	1000	2500	3000	-1500	79.80885801295993
2025-09-11T16:58:12+00:00	451	0	1000	2500	3000	-1500	79.76889275026565
2025-09-11T16:58:28+00:00	452	0	1000	2500	3000	-1500	79.72892748757138
2025-09-11T16:58:43+00:00	453	0	1000	2500	3000	-1500	79.6889622248771
2025-09-11T16:58:58+00:00	454	0	1000	2500	3000	-1500	79.64899696218282
2025-09-11T16:59:14+00:00	455	0	1000	2500	3000	-1500	79.60903169948855
2025-09-11T16:59:29+00:00	456	0	1000	2500	3000	-1500	79.56906643679427
2025-09-11T16:59:45+00:00	457	0	1000	2500	3000	-1500	79.52910117410001
2025-09-11T17:00:00+00:00	458	0	1000	2500	3000	-1500	79.48913591140573
2025-09-11T17:00:16+00:00	459	0	1000	2500	3000	-1500	79.44917064871146
2025-09-11T17:00:31+00:00	460	0	1000	2500	3000	-1500	79.40920538601718
2025-09-11T17:00:47+00:00	461	0	1000	2500	3000	-1500	79.36924012332291
2025-09-11T17:01:03+00:00	462	0	1000	2500	3000	-1500	79.32927486062863
2025-09-11T17:01:18+00:00	463	0	1000	2500	3000	-1500	79.28930959793435
2025-09-11T17:01:33+00:00	464	0	1000	2500	3000	-1500	79.24934433524008
2025-09-11T17:01:49+00:00	465	0	1000	2500	3000	-1500	79.2093790725458
2025-09-11T17:02:04+00:00	466	0	1000	2500	3000	-1500	79.16941380985153
2025-09-11T17:02:20+00:00	467	0	1000	2500	3000	-1500	79.12944854715725
2025-09-11T17:02:35+00:00	468	0	1000	2500	3000	-1500	79.08948328446299
2025-09-11T17:02:51+00:00	469	0	1000	2500	3000	-1500	79.04951802176871
2025-09-11T17:03:06+00:00	470	0	1000	2500	3000	-1500	79.00955275907442
2025-09-11T17:03:22+00:00	471	0	1000	2500	3000	-1500	78.96958749638016
2025-09-11T17:03:37+00:00	472	0	1000	2500	3000	-1500	78.92962223368588
2025-09-11T17:03:53+00:00	473	0	1000	2500	3000	-1500	78.88965697099161
2025-09-11T17:04:08+00:00	474	0	1000	2500	3000	-1500	78.84969170829733
2025-09-11T17:04:23+00:00	475	0	1000	2500	3000	-1500	78.80972644560306
2025-09-11T17:04:39+00:00	476	0	1000	2500	3000	-1500	78.76976118290878
2025-09-11T17:04:54+00:00	477	0	1000	2500	3000	-1500	78.72979592021451
2025-09-11T17:05:10+00:00	478	0	1000	2500	3000	-1500	78.68983065752023
2025-09-11T17:05:25+00:00	479	0	1000	2500	3000	-1500	78.64986539482595
2025-09-11T17:05:41+00:00	480	0	1000	2500	3000	-1500	78.60990013213168
2025-09-11T17:05:57+00:00	481	0	1000	2500	3000	-1500	78.5699348694374
2025-09-11T17:06:12+00:00	482	0	1000	2500	3000	-1500	78.52996960674314
2025-09-11T17:06:27+00:00	483	0	1000	2500	3000	-1500	78.49000434404886
2025-09-11T17:06:43+00:00	484	0	1000	2500	3000	-1500	78.45003908135459
2025-09-11T17:06:58+00:00	485	0	1000	2500	3000	-1500	78.41007381866031
2025-09-11T17:07:14+00:00	486	0	1000	2500	3000	-1500	78.37010855596603
2025-09-11T17:07:29+00:00	487	0	1000	2500	3000	-1500	78.33014329327176
2025-09-11T17:07:45+00:00	488	0	1000	2500	3000	-1500	78.29017803057748
2025-09-11T17:08:00+00:00	489	0	1000	2500	3000	-1500	78.25021276788321
2025-09-11T17:08:16+00:00	490	0	1000	2500	3000	-1500	78.21024750518893
2025-09-11T17:08:31+00:00	491	0	1000	2500	3000	-1500	78.17028224249466
2025-09-11T17:08:46+00:00	492	0	1000	2500	3000	-1500	78.13031697980038
2025-09-11T17:09:02+00:00	493	0	1000	2500	3000	-1500	78.09035171710612
2025-09-11T17:09:17+00:00	494	0	1000	2500	3000	-1500	78.05038645441184
2025-09-11T17:09:33+00:00	495	0	1000	2500	3000	-1500	78.01042119171755
2025-09-11T17:09:48+00:00	496	0	1000	2500	3000	-1500	77.97045592902329
2025-09-11T17:10:04+00:00	497	0	1000	2500	3000	-1500	77.93049066632901
2025-09-11T17:10:19+00:00	498	0	1000	2500	3000	-1500	77.89052540363474
2025-09-11T17:10:35+00:00	499	0	1000	2500	3000	-1500	77.85056014094046
2025-09-11T17:10:52+00:00	500	0	1000	2500	3000	-1500	77.81059487824619
2025-09-11T17:11:07+00:00	501	0	1000	2500	3000	-1500	77.77062961555191
2025-09-11T17:11:23+00:00	502	0	1000	2500	3000	-1500	77.73066435285763
2025-09-11T17:11:38+00:00	503	0	1000	2500	3000	-1500	77.69069909016336
2025-09-11T17:11:53+00:00	504	0	1000	2500	3000	-1500	77.65073382746908
2025-09-11T17:12:09+00:00	505	0	1000	2500	3000	-1500	77.61076856477482
2025-09-11T17:12:24+00:00	506	0	1000	2500	3000	-1500	77.57080330208053
2025-09-11T17:12:40+00:00	507	0	1000	2500	3000	-1500	77.53083803938627
2025-09-11T17:12:55+00:00	508	0	1000	2500	3000	-1500	77.49087277669199
2025-09-11T17:13:10+00:00	509	0	1000	2500	3000	-1500	77.45090751399772
2025-09-11T17:13:26+00:00	510	0	1000	2500	3000	-1500	77.41094225130344
2025-09-11T17:13:41+00:00	511	0	1000	2500	3000	-1500	77.37097698860916
2025-09-11T17:13:57+00:00	512	0	1000	2500	3000	-1500	77.33101172591489
2025-09-11T17:14:12+00:00	513	0	1000	2500	3000	-1500	77.29104646322061
2025-09-11T17:14:27+00:00	514	0	1000	2500	3000	-1500	77.25108120052634
2025-09-11T17:14:43+00:00	515	0	1000	2500	3000	-1500	77.21111593783206
2025-09-11T17:14:58+00:00	516	0	1000	2500	3000	-1500	77.1711506751378
2025-09-11T17:15:14+00:00	517	0	1000	2500	3000	-1500	77.13118541244351
2025-09-11T17:15:29+00:00	518	0	1000	2500	3000	-1500	77.09122014974923
2025-09-11T17:15:44+00:00	519	0	1000	2500	3000	-1500	77.05125488705497
2025-09-11T17:16:00+00:00	520	0	1000	2500	3000	-1500	77.01128962436069
2025-09-11T17:16:15+00:00	521	0	1000	2500	3000	-1500	76.97132436166642
2025-09-11T17:16:31+00:00	522	0	1000	2500	3000	-1500	76.93135909897214
