# Supplementary material for: ANN-augmented adaptive droop/PI control for residential hybrid microgrids with IoT monitoring
Source: Sci Rep. 2026 Apr 10;16:16960. doi: 10.1038/s41598-026-46557-z (PMC13230602; doi:10.1038/s41598-026-46557-z)
Supplement: Supplementary file 3 — Supplementary Information 3. [file 41598_2026_46557_MOESM3_ESM.m]

function res = run_ems_milp()
% RUN_EMS_MILP
% 24h energy management MILP for a residential hybrid microgrid.
% Implements paper equations (30)–(35).
% Requires: Optimization Toolbox (intlinprog).

clc; close all;

%% ----- Horizon & timestep -----
N  = 96;            % 24 h at 15-min resolution
dt = 0.25;          % hours per step (15 min)
t  = (0:N-1)'*dt;   % hours

%% ----- System parameters -----
PV_kw     = 12;           % PV size (kW)
Wind_kw   = 2;            % wind size (kW)
Pbat_max  = 5;            % battery kW limit
E_nom     = 15;           % kWh capacity
eta_ch    = sqrt(0.92);   % charge efficiency
eta_dis   = sqrt(0.92);   % discharge efficiency
SoC0      = 0.60;         % initial SoC
SoCmin    = 0.20;
SoCmax    = 0.90;
Pgrid_cap = 10;           % kW import/export cap
c_deg     = 0.02;         % €/kWh throughput degradation proxy

% Prices
c_imp = 0.10*ones(N,1);
c_imp(t>=7  & t<16)  = 0.15;
c_imp(t>=16 & t<22)  = 0.30;
c_imp(t>=22)         = 0.12;
c_exp = 0.06*ones(N,1);

%% ----- Synthetic profiles (kW) -----
Ppv = PV_kw*max(0, sin(pi*(t-5)/12)).^1.35;
Ppv = Ppv .* (1 - 0.8*exp(-((t-14)/0.25).^2));
Ppv = Ppv + 1.4*exp(-((t-16.67)/0.07).^2);

Pwind = Wind_kw*max(0, 0.5 + (2.0/2 - 0.5)*exp(-((t-20)/0.075).^2));

Pload = 2.5*ones(N,1);
Pload(t<11.5) = 3.5;
idx_prec = (t>=17.5 & t<17.83);
Pload(idx_prec) = Pload(idx_prec) + 1.25;

%% ----- Decision variable indexing -----
ixPimp   = @(k) (k-1)*6 + 1;
ixPexp   = @(k) (k-1)*6 + 2;
ixPbplus = @(k) (k-1)*6 + 3;
ixPbminus= @(k) (k-1)*6 + 4;
ixPcurt  = @(k) (k-1)*6 + 5;
ixSoC    = @(k) (k-1)*6 + 6;

nX   = 6*N;
nBin = 2*N;
ixZ   = nX + (1:N);          % import/export binary
ixY   = nX + N + (1:N);      % charge/discharge binary

%% ----- Objective -----
f = zeros(nX + nBin,1);
for k = 1:N
    f(ixPimp(k))    =  c_imp(k)*dt;
    f(ixPexp(k))    = -c_exp(k)*dt;
    f(ixPbplus(k))  =  c_deg*dt;
    f(ixPbminus(k)) =  c_deg*dt;
end

%% ----- Bounds -----
lb = zeros(nX + nBin,1);
ub = inf(nX + nBin,1);

for k = 1:N
    lb(ixPimp(k)) = 0; ub(ixPimp(k)) = Pgrid_cap;
    lb(ixPexp(k)) = 0; ub(ixPexp(k)) = Pgrid_cap;
    lb(ixPbplus(k)) = 0; ub(ixPbplus(k)) = Pbat_max;
    lb(ixPbminus(k))= 0; ub(ixPbminus(k))= Pbat_max;
    lb(ixPcurt(k)) = 0; ub(ixPcurt(k))  = max(Ppv(k),0);
    lb(ixSoC(k))   = SoCmin; ub(ixSoC(k))= SoCmax;
end
lb(ixZ) = 0; ub(ixZ) = 1;
lb(ixY) = 0; ub(ixY) = 1;

%% ----- Constraints -----
A   = []; b = [];
Aeq = []; beq = [];

% Power balance (Eq. 34)
for k = 1:N
    row = zeros(1, nX+nBin);
    row(ixPimp(k)) = 1; row(ixPexp(k)) = -1;
    row(ixPbplus(k))= -1; row(ixPbminus(k))= 1;
    row(ixPcurt(k)) = -1;
    Aeq = [Aeq; row];
    beq = [beq; Pload(k) - (Ppv(k)+Pwind(k))];
end

% SoC dynamics (Eq. 31)
for k = 1:N-1
    row = zeros(1, nX+nBin);
    row(ixSoC(k+1))   = 1;
    row(ixSoC(k))     = -1;
    row(ixPbplus(k))  = -(eta_ch*dt/E_nom);
    row(ixPbminus(k)) = (dt/(eta_dis*E_nom));
    Aeq = [Aeq; row];
    beq = [beq; 0];
end
row0 = zeros(1,nX+nBin); row0(ixSoC(1))=1;
Aeq = [Aeq; row0]; beq=[beq; SoC0];

% Import/Export exclusivity (Eq. 33)
Mgrid = Pgrid_cap;
for k=1:N
    r1 = zeros(1,nX+nBin); r1(ixPimp(k))=1; r1(ixZ(k))=-Mgrid;
    A=[A;r1]; b=[b;0];
    r2 = zeros(1,nX+nBin); r2(ixPexp(k))=1; r2(ixZ(k))= Mgrid;
    A=[A;r2]; b=[b;Mgrid];
end

% Charge/Discharge exclusivity
for k=1:N
    r1=zeros(1,nX+nBin); r1(ixPbplus(k))=1; r1(ixY(k))=-Pbat_max;
    A=[A;r1]; b=[b;0];
    r2=zeros(1,nX+nBin); r2(ixPbminus(k))=1; r2(ixY(k))= Pbat_max;
    A=[A;r2]; b=[b;Pbat_max];
end

%% ----- Solver options -----
intcon = [ixZ, ixY];
opts = optimoptions('intlinprog', ...
    'Display','final', ...
    'MaxTime',60, ...
    'RelativeGapTolerance',1e-3, ...
    'IntegerTolerance',1e-6);

%% ----- Solve -----
[x_opt,fval,exitflag,output] = intlinprog(f,intcon,A,b,Aeq,beq,lb,ub,opts);

if exitflag<=0
    warning('intlinprog did not converge. Exitflag=%d', exitflag);
end

%% ----- Unpack -----
Pimp=zeros(N,1); Pexp=Pimp; Pb_plus=Pimp; Pb_minus=Pimp; Pcurt=Pimp; SoC=Pimp;
for k=1:N
    Pimp(k)=x_opt(ixPimp(k));
    Pexp(k)=x_opt(ixPexp(k));
    Pb_plus(k)=x_opt(ixPbplus(k));
    Pb_minus(k)=x_opt(ixPbminus(k));
    Pcurt(k)=x_opt(ixPcurt(k));
    SoC(k)=x_opt(ixSoC(k));
end
Pbatt = Pb_plus - Pb_minus;
Pgrid = Pimp - Pexp;
Ppv_use = Ppv - Pcurt;

%% ----- KPIs -----
E=@(p) sum(p)*dt;
solver_time = 0;
if isfield(output,'runtime'),    solver_time = output.runtime; end
if isfield(output,'solvertime'), solver_time = output.solvertime; end
if isfield(output,'time'),       solver_time = output.time; end

kpi=struct( ...
    'cost_eur',fval,...
    'E_load_kWh',E(Pload),...
    'E_pv_kWh',E(Ppv),...
    'E_pv_used_kWh',E(Ppv_use),...
    'E_wind_kWh',E(Pwind),...
    'E_import_kWh',E(Pimp),...
    'E_export_kWh',E(Pexp),...
    'E_batt_through_kWh',E(Pb_plus+Pb_minus),...
    'ren_frac',(E(Ppv_use)+E(Pwind))/max(E(Pload),1e-9),...
    'self_consumption',E(Ppv_use)/max(E(Ppv),1e-9),...
    'exitflag',exitflag,...
    'solver_time_s',solver_time);

disp(kpi);

%% ----- Plots -----
figure;
subplot(3,1,1); plot(t,Ppv,'c',t,Pwind,'b',t,Pload,'k','LineWidth',1.2); grid on;
legend PV Wind Load; ylabel('kW'); title('Inputs');

subplot(3,1,2); plot(t,Ppv_use,'g',t,Pcurt,'m','LineWidth',1.2); grid on;
legend('PV used','Curtail'); ylabel('kW');

subplot(3,1,3); plot(t,Pgrid,'r',t,Pbatt,'Color',[0.5 0.2 0.9],'LineWidth',1.2); grid on;
legend('Grid','Battery'); ylabel('kW'); xlabel('h');

figure; plot(t,SoC*100,'LineWidth',1.3); grid on; ylim([100*SoCmin 100*SoCmax]);
ylabel('SoC [%]'); xlabel('h');

%% ----- Package -----
res=struct('t_h',t,'Ppv',Ppv,'Pwind',Pwind,'Pload',Pload,...
    'Pimp',Pimp,'Pexp',Pexp,'Pgrid',Pgrid,'Pbatt',Pbatt,...
    'SoC',SoC,'Pcurt',Pcurt,'Ppv_use',Ppv_use,'kpi',kpi);

end
